# Supplementary material for: BCL2L10 is a predictive factor for resistance to Azacitidine in MDS and AML patients
Source: Oncotarget. 2012 May 9;3(4):490–501. doi: 10.18632/oncotarget.481 (PMC3380582; doi:10.18632/oncotarget.481)
Supplement: Supplementary file 2 [file oncotarget-03-490-s002.xls]

## Sheet: Sheet1
BCL2L10 is a predictive factor for resistance to Azacitidine in MDS and AML patients – Cluzeau et al
Supplemental Table 1: Characteristics of AZA-sensitive patients (1)
Sensitive	Age	WHO	IPSS	Karyotype	Number	BCL2L10	Follow-up
patients		classification	category	prognosis	of	cells	(Months)
					cycles	(%)
					of AZA
Patient #1	64	AML	High	Good	5	30	6.5
Patient #2	77	RAEB-2	High	Good	15	5	6.1
Patient #3	80	AML	High	Good	11	7	6
Patient #4	79	AML	High	Good	20	20	5.6
Patient #5	74	RAEB-2	High	Intermediate	8	40	7.5
Patient #6	79	AML	High	Good	22	16	7.5
Patient #7	67	RAEB-1	Int-2	Good	6	13	2.2†
Patient #8	75	RAEB-1	Int-2	Good	11	1	4.9
Patient #9	70	AML	High	Intermediate	4	4	4.7
Patient #10	77	RAEB-2	Int-2	Good	4	2	4.3
Patient #11	76	RAEB-1	Int-2	Unfavorable	3	0	3.7
Patient #12	68	RAEB-1	Int-2	Intermediate	14	11	5.4
Patient #13	59	RAEB-2	High	Intermediate	13	5	4.1
Patient #14	74	RAEB-2	High	Intermediate	11	1	4.9
Patient #15	64	RAEB-2	High	Unfavorable	7	2	3.8
Patient #16	71	AML	High	Good	7	28	3.6
Patient #17	80	AML	High	Good	14	14	3
Patient #18	69	RAEB-2	High	Intermediate	17	8	2.8
Patient #19	79	AML	High	Good	23	16	2.8
Patient #20	76	AML	High	Unfavorable	7	5	2.4
Patient #21	67	RAEB-2	Int-2	Good	12	5	2.6
Patient #22	70	AML	High	Intermediate	7	31	2
Patient #23	74	RAEB-2	High	Intermediate	15	40	2
Patient #24	68	RAEB-1	Int-2	Intermediate	17	12	1.7
† indicate dead patient
