# Supplementary material for: BCL2L10 is a predictive factor for resistance to Azacitidine in MDS and AML patients
Source: Oncotarget. 2012 May 9;3(4):490–501. doi: 10.18632/oncotarget.481 (PMC3380582; doi:10.18632/oncotarget.481)
Supplement: Supplementary file 3 [file oncotarget-03-490-s003.xls]

## Sheet: Sheet1
BCL2L10 is a predictive factor for resistance to Azacitidine in MDS and AML patients – Cluzeau et al
Supplemental Table 2: Characteristics of AZA-resistant patients and healthy subjects (2)
A.
	Resistant	Age	WHO	IPSS	Karyotype	Numbers	BCL2L10	Follow-up
	patients		classification	category	prognosis	of	cells (%)	(months)
						cycles
						of AZA
	Patient #25	69	RAEB-2	High	Intermediate	14	64	5.7
	Patient #26	69	AML	High	Unfavorable	3	68	3.0†
	Patient #27	60	RAEB-2	Int-2	Good	4	72	1.5‡
	Patient #28	64	AML	High	Good	10	93	3.8
	Patient #29	64	RAEB-2	Int-2	Good	19	57	0.1‡
	Patient #30	76	RAEB-1	Int-2	Unfavorable	4	85	0.2†
	Patient #31	76	AML	High	Unfavorable	4	99	5.6†
	Patient #32	77	AML	High	Unfavorable	7	95	2.3†
B.
	Healthy patients	Type of cells	BCL2L10 cells (%)
	Patient #1’	PNN	1
	Patient #2’	CD34+	18
	Patient #3’	PBMC	1
	Patient #4’	PNN	2
	Patient #5’	PBMC	0
		Monocytes	3
	Patient #6’	PBMC	1
		Monocytes	0
